# Supplementary material for: Genome-Wide Identification and Expression Analysis of Mitochondrial Dicarboxylate Carriers (DICs) in Medicago Under Aluminum Stress
Source: Plants (Basel). 2025 Oct 23;14(21):3250. doi: 10.3390/plants14213250 (PMC12608790; doi:10.3390/plants14213250)
Supplement: Supplementary file 1 [file plants-14-03250-s001.zip]

Archive with 3 entries (3 files):
- Data Sheet 1-2.xlsx
- Figure S1-S11.pdf
- Tables S1-S7.xlsx
