# Supplementary material for: Genome-Wide Identification and Expression Analysis of Mitochondrial Dicarboxylate Carriers (DICs) in Medicago Under Aluminum Stress
Source: Plants (Basel). 2025 Oct 23;14(21):3250. doi: 10.3390/plants14213250 (PMC12608790; doi:10.3390/plants14213250)
Supplement: Supplementary file 1 [file plants-14-03250-s001.zip › Data Sheet 1-2.xlsx]

## Sheet: Sheet1
Data Sheet 1. The qRT-PCR data used in this study.
Sample No.	Sample	Treatment	Material		MtGAPDH	MtDIC1	MtGAPDH	MtDIC2	MtDIC3		MtGAPDH	MtDIC1	MtGAPDH	MtDIC2	MtDIC3
1	WT (R108)	-Al	Medicago truncatula	Ct	18.9646	29.3026	19.3487	22.9457	24.1656	Melt Temperature	79	74	79	74	78.5
2					18.8489	28.8924	19.365	22.7584	24.1476		79	74	79	74	78.5
3					20.1063	30.9042	20.621	23.8532	24.915		79	74	79	74	78
4	Mtstop1-10				17.5602	28.0867	17.7278	22.1745	22.4995		79	74	79	74	78
5					19.1013	29.7195	19.3033	23.4665	23.6639		79	74	79	74	78
6					19.4093	29.6819	19.6972	24.1443	23.9406		79	74	79	74	78
7	Mtstop1-20				19.1215	29.1614	18.865	22.8624	23.4772		79	74	79	74	78
8					19.8081	30.2665	20.1626	24.0879	24.6231		79	74	79	74	78
9					19.2438	29.6743	19.5653	23.6975	24.1867		79	74	79	74	78
10	WT (R108)	+5 μM Al			19.2983	30.9734	19.986	21.8459	26.0392		79	74	79	74	78
11					19.8986	30.6932	20.7423	22.4337	26.8464		79	74	79	74	78
12					21.6224	32.0742	22.0124	23.3499	28.7366		79	73	79	73	78.5
13	Mtstop1-10				19.4739	31.164	19.7346	22.3665	25.819		79.5	74	79.5	74	78
14					19.7078	30.5677	19.6793	22.6632	25.8743		79	74	79	74	78
15					19.688	30.5827	19.4444	22.5082	25.5389		79	74	79	74	78
16	Mtstop1-20				20.4625	31.1719	20.9431	23.9091	26.9448		79	74	79	74	78.5
17					20.1269	31.5136	20.3367	23.2665	26.688		79	74	79	74	78
18					20.1307	30.5291	20.3987	23.2585	26.1432		79	74	79	74	78
Sample No.	Sample	Treatment	Material		MsGAPDH	MsDIC1	MsDIC2	MsDIC3		MsGAPDH	MsDIC1	MsDIC2	MsDIC3
1	WT (XinJiangDaYe)	-Al	Medicago sativa	Ct	19.2	28.1857	22.6026	28.6253	Melt Temperature	80	85.5	85.5	87
2					19.3104	27.7557	21.5551	29.0853		80	85.5	85.5	87.5
3					18.39	31.4504	21.3804	26.9281		80	85.5	85.5	87.5
4		+5 μM Al			20.6599	31.6182	23.6235	26.9038		80	85.5	85.5	87
5					21.728	32.5669	24.088	27.5942		80	84.5	85.5	87
6					21.6584	32.5082	24.2665	27.0081		80	85.5	85.5	87
Sample No.	Sample	Treatment	Material		AtUBQ10	AtDIC1	AtDIC2		AtUBQ10	AtDIC1	AtDIC2
1	WT (Col)	-Al	Arabidopsis thaliana	Ct	21.8063	23.6758	26.153	Melt Temperature	78	79.5	77.5
2					19.6988	22.066	25.5733		78	79.5	77.5
3					19.2804	22.8643	25.6213		78	79.5	77.5
4	Atstop1-2				18.2734	22.0566	25.201		78	79.5	77.5
5					20.0052	24.1457	26.5813		78	79.5	77.5
6					19.8738	23.507	26.1268		78	79.5	77.5
7	WT (Col)	+5 μM Al			18.8491	22.1961	24.1436		78	79.5	77.5
8					19.6373	22.4117	24.7201		78	79.5	77.5
9					19.4679	22.0731	24.698		78	79.5	77.5
10	Atstop1-2				19.3368	22.8365	25.025		78	79.5	77.5
11					18.2473	22.8766	24.5694		78	79.5	77.5
12					18.8958	22.3031	24.2574		78	79.5	77.5

## Sheet: Sheet2
Data Sheet 2. The RNA-seq data used in this study.
Name	ID		WT (R108)						Mtstop1-10
			-Al			+Al			-Al			+Al
			A1	A2	A3	C1	C2	C3	B1	B2	B3	D1	D2	D3
MtDIC1	MtrunA17Chr3g0133111	FPKM	0.444181	0.579942	0.927949	0.395504	0.870202	1.08212	1.24949	1.09016	1.28653	0.646289	0.817122	0.880839
MtDIC2	MtrunA17Chr5g0412401		229.007	205.045	208.175	406.784	349.966	513.046	102.862	105.244	105.66	143.943	130.457	117.716
MtDIC3	MtrunA17Chr8g0367641		12.9331	22.8134	17.0255	10.4024	7.19396	9.06128	20.5789	13.3009	9.81426	5.1274	5.6542	4.91816
MtUCP1a	MtrunA17Chr4g0008061		39.0205	38.3162	45.3001	49.7918	57.1823	35.7054	40.2877	45.8958	48.1652	58.4552	53.2164	53.2078
MtUCP1b	MtrunA17Chr7g0241521		87.7976	68.8966	134.443	52.2425	104.89	66.1174	57.9158	84.5811	99.3166	63.0369	80.7863	72.8649
MtUCP2	MtrunA17Chr3g0103681		8.81299	8.1616	8.2438	9.97018	9.42847	7.31327	8.42505	11.1938	10.9634	10.9982	10.7947	10.2705
MtDTC	MtrunA17Chr8g0378951		175.771	163.016	183.275	251.702	214.364	307.219	192.273	209.75	183.913	264.128	263.233	261.814
MtSFC1	MtrunA17Chr4g0028531		17.0058	20.1037	19.5738	21.1545	21.4949	25.8537	20.0695	19.6905	19.6067	21.2523	21.0431	22.4381
Name	ID		WT (XinJiangDaYe)
			-Al_pH5.7			+Al_pH5.7			-Al_pH4.6			+Al_pH4.6
			A1	A2	A3	B4	B5	B6	C7	C8	C9	D10	D11	D12
MsDIC1.1	MS.gene48431	FPKM	0.65	0.37	0.7	0.32	0.31	0.39	0.52	0.69	0.72	0.44	0.6	0.62
MsDIC1.2	MS.gene052172		0.19	0.36	0.3	0.19	0.38	0.17	0.31	0	0.15	0	0	0.11
MsDIC1.3a	MS.gene013051		0.65	0.37	0.7	0.32	0.31	0.39	0.52	0.69	0.72	0.44	0.6	0.62
MsDIC1.3b	MS.gene38371		0.65	0.37	0.7	0.32	0.31	0.39	0.52	0.69	0.72	0.44	0.6	0.62
MsDIC2.1	MS.gene86246		11.64	9.68	10.33	15.21	12.21	8.33	14.5	14.93	18.78	12.82	11.19	11.03
MsDIC2.2	MS.gene027755		10.57	7.68	5.73	10.93	11.93	5.78	12.36	11.91	9.7	10.48	9.03	8.85
MsDIC2.3	MS.gene29137		3.89	1.1	3.59	2.67	1.73	2.97	5.95	4.12	4.46	4.04	3.04	1.43
MsDIC2.4	MS.gene44265		66.4	67.72	44.77	84.35	88.68	72.19	86.65	75.18	87.62	90.32	97.54	78.13
MsDIC3.1	MS.gene065200		0	0	0.33	0.23	0.32	0	0.15	0.22	0.39	0.29	0.12	0.06
MsDIC3.2	MS.gene008904		0.38	0.26	0.39	0.32	0.49	0.13	0.22	0.22	0.24	0	0.33	0.25
MsDIC3.3	MS.gene90775		0.42	0.22	0.33	0.23	0.32	0.33	0.15	0.22	0	0.29	0.12	0.06
MsDIC3.4	MS.gene048336		0.78	1.1	1	1.03	0.87	0.66	0.53	0.29	0.79	0.52	0.36	1.08
Name	ID		WT (Col)												Atstop1-2
			+Pi_pH6	+Pi_pH6_2	-Pi_pH6	-Pi_pH6_2	+Pi_pH5	+Pi_pH5_2	-Pi_pH5	-Pi_pH5_2	Al	Al_2	Fe	Fe_2	+Pi_pH6	+Pi_pH6_2	-Pi_pH6	-Pi_pH6_2	+Pi_pH5	+Pi_pH5_2	-Pi_pH5	-Pi_pH5_2	Al	Al_2	Fe	Fe_2
AtDIC1	AT2G22500	TPM	46.6634	39.1734	42.12	37.3352	32.0703	42.4409	40.0066	33.9425	33.6723	35.4359	41.3305	49.1611	52.7011	73.2313	42.4707	36.679	51.9455	42.92	49.259	62.0562	55.4432	57.8054	47.3899	45.8351
AtDIC2	AT4G24570		9.58767	12.0064	5.6073	10.5217	7.10865	6.65028	7.0517	14.2558	12.655	15.8742	14.3637	18.0447	12.7209	19.9489	8.08249	8.33613	17.277	10.8219	9.14331	10.8506	17.7161	16.6476	8.75494	11.0385
Name	ID		flower	leaf	nodules	root	seedpod	stem
MsDIC2.1	MS.gene86246	FPKM	7.6665	3.96627	61.6051	52.8727	7.9156	25.5974
MsDIC2.2	MS.gene027755		58.9291	20.4146	207.996	186.199	60.4893	180.935
MsDIC2.3	MS.gene29137		8.92518	6.76599	85.203	69.4933	10.0422	25.5974
MsDIC2.4	MS.gene44265		70.6005	46.1954	448.36	287.247	71.3585	169.364
MsDIC3.1	MS.gene065200		0.233182	0	0.425567	0.368156	0.120379	2.73919
MsDIC3.2	MS.gene008904		10.1434	0.950904	24.4701	9.57205	10.3526	52.9975
MsDIC3.3	MS.gene90775		0.699547	0.118863	0.531959	1.47262	0.481517	3.45377
MsDIC3.4	MS.gene048336		5.2466	0.475452	11.5967	4.04972	2.64835	14.8869
Name	ID		cold_0	cold_2	cold_6	cold_12	drought_0	drought_2	drought_6	drought_12	salt_0	salt_2	salt_6	salt_12
MtDIC1	MtrunA17Chr3g0133111	FPKM	0.677105	0.655171	0.480222	0.310774	0.714852	0.476714	0.093087	0.24329	0.339987	0.3881	0.295058	0.169103
MtDIC2	MtrunA17Chr5g0412401		114.141	318.342	199.429	153.37	112.807	124.822	208.539	160.724	109.605	106.767	117.311	145.388
MtDIC3	MtrunA17Chr8g0367641		2.91494	1.42314	0.36816	1.33422	3.54398	3.47197	2.85459	2.56461	1.69422	1.73111	2.5448	8.68603
