# Supplementary material for: Genome-Wide Identification and Expression Analysis of Mitochondrial Dicarboxylate Carriers (DICs) in Medicago Under Aluminum Stress
Source: Plants (Basel). 2025 Oct 23;14(21):3250. doi: 10.3390/plants14213250 (PMC12608790; doi:10.3390/plants14213250)
Supplement: Supplementary file 1 [file plants-14-03250-s001.zip › Tables S1-S7.xlsx]

## Sheet: S1
Table S1 The DIC gene family members used for phylogenetic tree construction.
Name	ID
The DIC gene family in M. truncatula
MtDIC1	MtrunA17Chr3g0133111
MtDIC2	MtrunA17Chr5g0412401
MtDIC3	MtrunA17Chr8g0367641
The DIC gene family in M. sativa
MsDIC1.1	MS.gene48431
MsDIC1.2	MS.gene052172
MsDIC1.3a	MS.gene013051
MsDIC1.3b	MS.gene38371
MsDIC2.1	MS.gene86246
MsDIC2.2	MS.gene027755
MsDIC2.3	MS.gene29137
MsDIC2.4	MS.gene44265
MsDIC3.1	MS.gene065200
MsDIC3.2	MS.gene008904
MsDIC3.3	MS.gene90775
MsDIC3.4	MS.gene048336
The DIC gene family in Arabidopsis
AtDIC1	AT2G22500
AtDIC2	AT4G24570
AtDIC3	AT5G09470
The DIC gene family in L. japonicus
LjDIC1	Lj1g0027674.1
LjDIC2	Lj2g0017063.1
LjDIC3	Lj4g0005804.1
The DIC gene family in G. max
GmDIC1	Glyma.01G024000.1
GmDIC2	Glyma.02G040700.1
GmDIC3	Glyma.04G092100.1
GmDIC4	Glyma.08G280300.1
The DIC gene family in C. arietinum
CaDIC1	Ca_01499
CaDIC2	Ca_12313
CaDIC3	Ca_18112
The DIC gene family in S. lycopersicum
SlDIC1	Solyc05g051400.2.1
SlDIC2	Solyc11g010500.1.1
The DIC gene family in G. hirsutum
GhDIC1.A	Gohir.A02G131001.1
GhDIC2.A	Gohir.A03G176000.1
GhDIC3.A	Gohir.A11G206300.1
GhDIC1.D	Gohir.D02G199800.1
GhDIC2.D	Gohir.D03G042400.1
GhDIC3.D	Gohir.D11G217400.1
The DIC gene family in S. bicolor
SbDIC1	Sobic.007G160200.1
The DIC gene family in O. sativa
OsDIC1	LOC_Os08g37370.1
OsDIC2	LOC_Os09g29050.1
The DIC gene family in P. patens
PpDIC1	Pp3c1_3300V3.1
PpDIC2	Pp3c2_29330V3.1
PpDIC3	Pp3c11_4150V3.1
PpDIC4	Pp3c11_4200V3.1
PpDIC5	Pp3s51_90V3.1

## Sheet: S2
Table S2 The protein lengths, molecular weights, and isoelectric points of the DIC gene
family in M. truncatula, M. sativa and Arabidopsis.
Name	Protein Sequence	Protein Length (aa)	pI	MW (kDa）
The DIC gene family in M. truncatula.
MtDIC1	MGVKAFLEGGIASIVAGSTTHPLDLIKVRMQLQGEKNLPLRPAYAFHHSSHSPPIFHPKPSVSGPISVGIRIVQSEGITALFSGVSATVLRQTLYSTTRMGLYDVLKQNWTDPEIGTMPVTKKITAGLIAGGIGAAVGNPADVAMVRMQADGRLPVNQRRDYKGVFDAIRRMANQEGIGSLWRGSALTVNRAMIVTASQLASYDTFKEMILEKGWMKDGFGTHVVASFAAGFLAAVASNPIDVIKTRVMSMKVGSGGEGAPYKGALDCAVKTVRAEGVMALYKGFIPTISRQGPFTVVLFVTLEQLRKLLKDF	313	9.89	33.564
MtDIC2	MGVKGFVEGGIASIIAGCSTHPLDLIKVRMQLQGENAPKPNPVQILRPALAFGQTGTTTIHVGSTPVPQPRVGLVSVGVRLVQQEGVTALFSGISATVLRQTLYSTTRMGLYEVLKNKWTDREAGGTMPLVRKIEAGLIAGGVGAAIGNPADVAMVRMQADGRLPPAQQRNYKSVVDAITRMAKQEGVTSLWRGSSLTVNRAMLVTASQLASYDQFKEMILEKGVMRDGLGTHVTASFAAGFVAAVASNPVDVIKTRVMNMKVEAGKEPPYAGALDCALKTVRAEGPMALYKGFIPTISRQGPFTVVLFVTLEQVRKLLKDF	322	9.89	34.334
MtDIC3	MGVKGFVEGGIASIIAGCSTHPLDLIKVRMQLQGENAPTTNIRPALAFQPGSVHRSPAVTAQPPRVGPIAVGVKLVQQEGVAALFSGVSATVLRQCLYSTTRMGLYDMMKKKWSDPISGTLPLTSKIGAGLLAGGIGAAVGNPADVAMVRMQADGRLPSAQRRNYKSVVDAISRMAKDEGVTSLWRGSSLTVNRAMLVTASQLASYDEFKEKILKNGWMKDGLGTHVVASFSAGFVAAVASNPVDVIKTRVMNMKVEAGSPPPYSGAIDCALKTIRAEGPMALYKGFIPTITRQGPFTVVLFVTLEQVRKLLKDF	315	9.91	33.417
The DIC gene family in M. sativa.
MsDIC1.1	MGVKAFLEGGIASIVAGSTTHPLDLIKVRMQLQGEKNLPLRPAYAFHHSSHSPPIFHPKPTVSGPISVGIRIVQSEGITALFSGVSATVLRQTLYSTTRMGLYDVLKQNWTDPEIGTMPVTKKITAGLIAGGIGAAVGNPADVAMVRMQADGRLPVNQRRDYKGVFDAIRRMANQEGIGSLWRGSALTVNRAMIVTASQLASYDTFKEMILEKGWMKDGFGTHVVASFAAGFVAAVASNPIDVIKTRVMSMKVGSGGEGAPYKGALDCAVKTVRAEGVMALYKGFIPTISRQGPFTVVLFVTLEQLRKLLKDF	313	9.89	33.564
MsDIC1.2	MGVKAFLEGGIASIVAGSTTHPLDLIKVRMQLQGEKNLPLRPAYAFHHSSHSPPIFHPKPTVSGPISVGIRIVQSEGITALFSGVSATVLRQTLYSTTRMGLYDVLKQNWTDPEIGTMPVTKKITAGLIAGGIGAAVGNPADVAMVRMQADGRLPVNQRRDYKGVFDAIRRMANQEGIGSLWRGSALTVNRAMIVTASQLASYDTFKEMILEKGWMNDGFGTHVVASFAAGFVAAVASNPIDVIKTRVMSMKVGSGGEGAPYKGALDCAVKTVRAEGVMALYKGFIPTISRQGPFTVVLFVTLEQLRKLLKDF	313	9.85	33.55
MsDIC1.3a	MGVKAFLEGGIASIVAGSTTHPLDLIKVRMQLQGEKNLPLRPAYAFHHSSHSPPIFHPKPTVSGPISVGIRIVQSEGITALFSGVSATVLRQTLYSTTRMGLYDVLKQNWTDPEIGTMPVTKKITAGLIAGGIGAAVGNPADVAMVRMQADGRLPVNQRRDYKGVFDAIRRMANQEGIGSLWRGSALTVNRAMIVTASQLASYDTFKEMILEKGWMKDGFGTHVVASFAAGFVAAVASNPIDVIKTRVMSMKVGSGGEGAPYKGALDCAVKTVRAEGVMALYKGFIPTISRQGPFTVVLFVTLEQLRKLLKDF	313	9.89	33.564
MsDIC1.3b	MGVKAFLEGGIASIVAGSTTHPLDLIKVRMQLQGEKNLPLRPAYAFHHSSHSPPIFHPKPTVSGPISVGIRIVQSEGITALFSGVSATVLRQTLYSTTRMGLYDVLKQNWTDPEIGTMPVTKKITAGLIAGGIGAAVGNPADVAMVRMQADGRLPVNQRRDYKGVFDAIRRMANQEGIGSLWRGSALTVNRAMIVTASQLASYDTFKEMILEKGWMKDGFGTHVVASFAAGFVAAVASNPIDVIKTRVMSMKVGSGGEGAPYKGALDCAVKTVRAEGVMALYKGFIPTISRQGPFTVVLFVTLEQLRKLLKDF	313	9.89	33.564
MsDIC2.1	MGVKGFVEGGIASIIAGCSTHPLDLIKVRMQLQGENAPKPNPVQILRPALAFGQTGTTTIHVGSTPVPQPRVGLISVGVRLVQQEGVTALFSGISATVLRQTLYSTTRMGLYEVLKNKWTDREAGGTMPLFRKIEAGLIAGGVGAAIGNPADVAMVRMQADGRLPPAQQRNYKSVVDAITRMAKQEGVTSLWRGSSLTVNRAMLVTASQLASYDQFKEMILEKGVMRDGLGTHVTASFAAGFVAAVASNPVDVIKTRVMNMKVEAGKEPPYAGALDCALKTVRAEGPMALYKGFIPTISRQGPFTVVLFVTLEQVRKLLKDF	322	9.89	34.396
MsDIC2.2	MGVKGFVEGGIASIIAGCSTHPLDLIKVRMQLQGENAPKPNPVQILRPALAFGQTGTTTIHVGSTPVPQPRVGLISVGVRLVQQEGVTALFSGISATVLRQTLYSTTRMGLYEVLKNKWTDRDAGGTMPLFRKIEAGLIAGGVGAAIGNPADVAMVRMQADGRLPPAQQRNYKSVVDAITRMAKQEGVTSLWRGSSLTVNRAMLVTASQLASYDQFKEMILEKGVMRDGLGTHVTASFAAGFVAAVASNPVDVIKTRVMNMKVEAGKEPPYAGALDCALKTVRAEGPLALYKGFIPTISRQGPFTVVLFVTLEQVRKLLKDF	322	9.89	34.364
MsDIC2.3	MGVKGFVEGGIASIIAGCSTHPLDLIKVRMQLQGENAPKPNPVQILRPALAFGQTGTTTIHVGSTPVPQPRVGLISVGVRLVQQEGVTALFSGISATVLRQTLYSTTRMGLYEVLKNKWTDREAGGTMPLFRKIEAGLIAGGVGAAIGNPADVAMVRMQADGRLPQAQRRNYKSVVDAITRMAKQEGVTSLWRGSSLTVNRAMLVTASQLASYDQFKEMILEKGVMRDGLGTHVTASFAAGFVAAVASNPVDVIKTRVMNMKVEVGKEPPYAGALDCALKTVRAEGPMALYKGFIPTISRQGPFTVVLFVTLEQVRKLLKDF	322	9.96	34.483
MsDIC2.4	MGVKGFVEGGIASIIAGCSTHPLDLIKVRMQLQGENAPKPNPVQILRPALAFGQTGTTTIHVGSTPVPQPRVGLISVGVRLVQQEGVTALFSGISATVLRQTLYSTTRMGLYEVLKNKWTDREAGGTMPLFRKIEAGLIAGGVGAAIGNPADVAMVRMQADGRLPPAQQRNYKSVVDAITRMAKQEGVTSLWRGSSLTVNRAMLVTASQLASYDQFKEMILEKGVMRDGLGTHVTASFAAGFVAAVASNPVDVIKTRVMNMKVEVGKEPPYAGALDCALKTVRAEGPLALYKGFIPTISRQGPFTVVLFVTLEQVRKLLKDF	322	9.89	34.406
MsDIC3.1	MGVKGFVEGGIASIIAGCSTHPLDLIKVRMQLQGENNTPTTNIRPALAFQPGSVHRSPAVTAQPPRVGPIAVGVKLVQQEGVAALFSGVSATVLRQCLYSTTRMGLYDMMKKKWSDPISGTLPLTSKIGAGLLAGGIGAAVGNPADVAMVRMQADGRLPSAQRRNYKSVVDAITRMAKDEGVTSLWRGSSLTVNRAMLVTASQLASYDEFKEKILKNGWMKDGLGTHVTASFSAGFVAAVASNPVDVIKTRVMNMKVEAGSPPPYSGAIDCALKTVRAEGPMALYKGFIPTITRQGPFTVVLFVTLEQVRKLLKDF	316	9.91	33.563
MsDIC3.2	MGVKGFVEGGIASIIAGCSTHPLDLIKVRMQLQGENSTPTTNIRPALAFQPGSVHRSPAVTAQPPRVGPIAVGVKLVQQEGVAALFSGVSATVLRQCLYSTTRMGLYDMMKKKWSDPISGTLPLTSKIGAGLLAGGIGAAVGNPADVAMVRMQADGRLPSAQRRNYKSVVDAITRMAKDEGVTSLWRGSSLTVNRAMLVTASQLASYDEFKEKILKNGWMNDGLGTHVTASFSAGFVAAVASNPVDVIKTRVMNMKVEAGSPPPYSGAIDCALKTVRAEGPMALYKGFIPTITRQGPFTVVLFVTLEQVRKLLKDF	316	9.87	33.522
MsDIC3.3	MGVKGFVEGGIASIIAGCSTHPLDLIKVRMQLQGENNTPTTNIRPALAFQPGSVHRSPAVTAQPPRVGPIAVGVKLVQQEGVAALFSGVSATVLRQCLYSTTRMGLYDMMKKKWSDPISGTLPLTSKIGAGLLAGGIGAAVGNPADVAMVRMQADGRLPSAQRRNYKSVVDAITRMAKDEGVTSLWRGSSLTVNRAMLVTASQLASYDEFKEKILKNGWMKDGLGTHVTASFSAGFVAAVASNPVDVIKTRVMNMKVEAGSPPPYSGAIDCALKTVRAEGPMALYKGFIPTITRQGPFTVVLFVTLEQVRKLLKDF	316	9.91	33.563
MsDIC3.4	MGVKGFVEGGIASIIAGCSTHPLDLIKVRMQLQGENSTPTTNIRPALAFQPGSVHRSPVVTAKPPRVGPIAVGVKLVQQEGVAALFSGVSATVLRQCLYSTTRMGLYDMMKKKWSDPISGTLPLTSKIGAGLLAGGIGAAVGNPADVAMVRMQADGRLPSAQRRNYKSVVDAITRMAKDEGVTSLWRGSSLTVNRAMLVTASQLASYDEFKEKILKNGWMKDGLGTHVTASFSAGFVAAVASNPVDVIKTRVMNMKVEAGSPPPYSGAIDCALKTVRAEGPMALYKGFIPTITRQGPFTVVLFVTLEQVRKLLKDF	316	9.94	33.564
The DIC gene family in Arabidopsis.
AtDIC1	MGLKGFAEGGIASIVAGCSTHPLDLIKVRMQLQGESAPIQTNLRPALAFQTSTTVNAPPLRVGVIGVGSRLIREEGMRALFSGVSATVLRQTLYSTTRMGLYDIIKGEWTDPETKTMPLMKKIGAGAIAGAIGAAVGNPADVAMVRMQADGRLPLTDRRNYKSVLDAITQMIRGEGVTSLWRGSSLTINRAMLVTSSQLASYDSVKETILEKGLLKDGLGTHVSASFAAGFVASVASNPVDVIKTRVMNMKVVAGVAPPYKGAVDCALKTVKAEGIMSLYKGFIPTVSRQAPFTVVLFVTLEQVKKLFKDYDF	313	9.74	33.357
AtDIC2	MGVKSFVEGGIASVIAGCSTHPLDLIKVRLQLHGEAPSTTTVTLLRPALAFPNSSPAAFLETTSSVPKVGPISLGINIVKSEGAAALFSGVSATLLRQTLYSTTRMGLYEVLKNKWTDPESGKLNLSRKIGAGLVAGGIGAAVGNPADVAMVRMQADGRLPLAQRRNYAGVGDAIRSMVKGEGVTSLWRGSALTINRAMIVTAAQLASYDQFKEGILENGVMNDGLGTHVVASFAAGFVASVASNPVDVIKTRVMNMKVGAYDGAWDCAVKTVKAEGAMALYKGFVPTVCRQGPFTVVLFVTLEQVRKLLRDF	313	9.62	32.873
AtDIC3	MGFKPFLEGGIAAIIAGALTHPLDLIKVRMQLQGEHSFSLDQNPNPNLSLDHNLPVKPYRPVFALDSLIGSISLLPLHIHAPSSSTRSVMTPFAVGAHIVKTEGPAALFSGVSATILRQMLYSATRMGIYDFLKRRWTDQLTGNFPLVTKITAGLIAGAVGSVVGNPADVAMVRMQADGSLPLNRRRNYKSVVDAIDRIARQEGVSSLWRGSWLTVNRAMIVTASQLATYDHVKEILVAGGRGTPGGIGTHVAASFAAGIVAAVASNPIDVVKTRMMNADKEIYGGPLDCAVKMVAEEGPMALYKGLVPTATRQGPFTMILFLTLEQVRGLLKDVKF	337	9.71	36.096
Notes: pI, theoretical isoelectric point; MW, molecular weight.

## Sheet: S3
Table S3 The ortholog pairs of DIC family genes in the genomes of M. trucatula,
M. sativa, and Arabidopsis.
Name	ID	Name	ID
The ortholog pairs of DIC family genes between M. trucatula and Arabidopsis.
MtDIC1	MtrunA17Chr3g0133111	AtDIC2	AT4G24570
MtDIC2	MtrunA17Chr5g0412401	AtDIC1	AT2G22500
MtDIC3	MtrunA17Chr8g0367641	AtDIC1	AT2G22500
The ortholog pairs of DIC family genes between M. trucatula and M. sativa.
MtDIC1	MtrunA17Chr3g0133111	MsDIC1.1	MS.gene48431
MtDIC1	MtrunA17Chr3g0133111	MsDIC1.2	MS.gene052172
MtDIC1	MtrunA17Chr3g0133111	MsDIC1.3a	MS.gene013051
MtDIC1	MtrunA17Chr3g0133111	MsDIC2.4	MS.gene44265
MtDIC1	MtrunA17Chr3g0133111	MsDIC3.1	MS.gene065200
MtDIC1	MtrunA17Chr3g0133111	MsDIC3.2	MS.gene008904
MtDIC2	MtrunA17Chr5g0412401	MsDIC1.1	MS.gene48431
MtDIC2	MtrunA17Chr5g0412401	MsDIC1.2	MS.gene052172
MtDIC2	MtrunA17Chr5g0412401	MsDIC1.3a	MS.gene013051
MtDIC2	MtrunA17Chr5g0412401	MsDIC2.1	MS.gene86246
MtDIC2	MtrunA17Chr5g0412401	MsDIC2.2	MS.gene027755
MtDIC2	MtrunA17Chr5g0412401	MsDIC2.3	MS.gene29137
MtDIC2	MtrunA17Chr5g0412401	MsDIC2.4	MS.gene44265
MtDIC2	MtrunA17Chr5g0412401	MsDIC3.1	MS.gene065200
MtDIC2	MtrunA17Chr5g0412401	MsDIC3.2	MS.gene008904
MtDIC2	MtrunA17Chr5g0412401	MsDIC3.3	MS.gene90775
MtDIC2	MtrunA17Chr5g0412401	MsDIC3.4	MS.gene048336
MtDIC3	MtrunA17Chr5g0412401	MsDIC2.1	MS.gene86246
MtDIC3	MtrunA17Chr5g0412401	MsDIC2.2	MS.gene027755
MtDIC3	MtrunA17Chr5g0412401	MsDIC2.3	MS.gene29137
MtDIC3	MtrunA17Chr5g0412401	MsDIC2.4	MS.gene44265
MtDIC3	MtrunA17Chr5g0412401	MsDIC3.1	MS.gene065200
MtDIC3	MtrunA17Chr5g0412401	MsDIC3.2	MS.gene008904
MtDIC3	MtrunA17Chr5g0412401	MsDIC3.3	MS.gene90775
MtDIC3	MtrunA17Chr5g0412401	MsDIC3.4	MS.gene048336

## Sheet: S4
Table S4 The paralog pairs of DIC family genes in the genomes of M. trucatula
and M. sativa.
Name	ID	Name	ID
The paralog pairs of DIC family genes in the genomes of M. trucatula.
MtDIC1	MtrunA17Chr3g0133111	MtDIC2	MtrunA17Chr5g0412401
MtDIC1	MtrunA17Chr3g0133111	MtDIC3	MtrunA17Chr8g0367641
MtDIC2	MtrunA17Chr5g0412401	MtDIC3	MtrunA17Chr8g0367641
The paralog pairs of DIC family genes in the genomes of M. sativa.
MsDIC1.1	MS.gene48431	MsDIC1.2	MS.gene052172
MsDIC1.1	MS.gene48431	MsDIC1.3a	MS.gene013051
MsDIC1.2	MS.gene052172	MsDIC1.3a	MS.gene013051
MsDIC2.1	MS.gene86246	MsDIC2.2	MS.gene027755
MsDIC2.1	MS.gene86246	MsDIC2.3	MS.gene29137
MsDIC2.1	MS.gene86246	MsDIC2.4	MS.gene44265
MsDIC2.2	MS.gene027755	MsDIC2.3	MS.gene29137
MsDIC2.2	MS.gene027755	MsDIC2.4	MS.gene44265
MsDIC2.2	MS.gene027755	MsDIC3.2	MS.gene008904
MsDIC2.3	MS.gene29137	MsDIC2.4	MS.gene44265
MsDIC2.4	MS.gene44265	MsDIC3.2	MS.gene008904
MsDIC3.1	MS.gene065200	MsDIC3.2	MS.gene008904
MsDIC3.1	MS.gene065200	MsDIC3.3	MS.gene90775
MsDIC3.1	MS.gene065200	MsDIC3.4	MS.gene048336
MsDIC3.2	MS.gene008904	MsDIC3.3	MS.gene90775
MsDIC3.2	MS.gene008904	MsDIC3.4	MS.gene048336
MsDIC3.3	MS.gene90775	MsDIC3.4	MS.gene048336

## Sheet: S5
Table S5 The predicted STOP1 binding motifs in the promoters of DIC gene family members
in M. trucatula, M. sativa, and Arabidopsis.
Name	Start	Stop	Strand	Score	p-value	Matched sequence
The predicted STOP1 binding motifs in the promoters of MtDICs.
MtDIC1	546	560	-	10.4821	7.95e-05	GACTTCACTGGTTAA
MtDIC2	91	105	+	9.14286	0.000223	ACCTCCAGTGGTTAA
MtDIC2	590	604	-	8.58929	0.000332	GCCTGACCTATTTAA
MtDIC3	1545	1559	+	8.21429	0.000431	GCCCCCACCATACAA
MtDIC1	512	526	+	8.1369	0.000455	ACCATACCCAGACCC
MtDIC1	1893	1907	+	7.41667	0.000735	ACTTTCCCAACATCA
MtDIC2	931	945	+	7.14286	0.000877	AACTGCACGAAGTGA
MtDIC3	112	126	+	6.94643	0.000994	AACATCCCAAAATAT
The predicted STOP1 binding motifs in the promoters of MsDICs.
MsDIC1.1	1886	1900	+	10.125	0.000106	ACCTTCCCTACATTT
MsDIC1.2	1886	1900	+	10.125	0.000106	ACCTTCCCTACATTT
MsDIC1.3a	1886	1900	+	10.125	0.000106	ACCTTCCCTACATTT
MsDIC1.3b	1886	1900	+	10.125	0.000106	ACCTTCCCTACATTT
MsDIC3.2	1515	1529	+	8.41667	0.000375	GCCCTCACCATACAA
MsDIC3.4	612	626	-	8.32143	0.0004	AATTCTCCCAGTTAA
MsDIC3.1	1142	1156	-	8.29167	0.000409	GCCTTTACCAACTGA
MsDIC1.1	822	836	+	8.25	0.000421	GCCTTGATCAGTTCT
MsDIC1.3a	824	838	+	8.25	0.000421	GCCTTGATCAGTTCT
MsDIC1.1	1959	1973	+	8.22619	0.000428	GCCGGAACCAAATCA
MsDIC1.2	1959	1973	+	8.22619	0.000428	GCCGGAACCAAATCA
MsDIC1.3a	1959	1973	+	8.22619	0.000428	GCCGGAACCAAATCA
MsDIC1.3b	1959	1973	+	8.22619	0.000428	GCCGGAACCAAATCA
MsDIC3.1	1539	1553	+	8.21429	0.000431	GCCCCCACCATACAA
MsDIC3.3	1526	1540	+	8.21429	0.000431	GCCCCCACCATACAA
MsDIC3.4	1333	1347	+	8.21429	0.000431	GCCCCCACCATACAA
MsDIC1.1	1796	1810	+	8.01786	0.000493	ACTTGAACCAAAAAA
MsDIC1.2	1796	1810	+	8.01786	0.000493	ACTTGAACCAAAAAA
MsDIC1.3a	1798	1812	+	8.01786	0.000493	ACTTGAACCAAAAAA
MsDIC1.3b	1798	1812	+	8.01786	0.000493	ACTTGAACCAAAAAA
MsDIC1.1	284	298	-	7.96429	0.000511	CCCGTCCCTACATGT
MsDIC3.3	19	33	+	7.8869	0.000539	ACCTTCATAAAAAGT
MsDIC2.1	548	562	-	7.8869	0.000539	AACTTACCCAAACAC
MsDIC2.2	417	431	-	7.8869	0.000539	AACTTACCCAAACAC
MsDIC2.3	421	435	-	7.8869	0.000539	AACTTACCCAAACAC
MsDIC2.4	583	597	-	7.8869	0.000539	AACTTACCCAAACAC
MsDIC3.3	81	95	+	7.85119	0.000552	ACCTTCACAAAAGGT
MsDIC3.2	28	42	+	7.80952	0.000567	GACCACACCAGAAGT
MsDIC1.1	1860	1874	+	7.67262	0.000622	ACCCACCCCAACAGC
MsDIC1.2	1860	1874	+	7.67262	0.000622	ACCCACCCCAACAGC
MsDIC1.3a	1860	1874	+	7.67262	0.000622	ACCCACCCCAACAGC
MsDIC1.3b	1860	1874	+	7.67262	0.000622	ACCCACCCCAACAGC
MsDIC2.2	1915	1929	+	7.60119	0.000652	ACACCCCCCAAATAT
MsDIC2.3	1915	1929	+	7.60119	0.000652	ACACCCCCCAAATAT
MsDIC2.4	1913	1927	+	7.60119	0.000652	ACACCCCCCAAATAT
MsDIC2.1	1019	1033	+	7.36905	0.000758	AACTTGACCACAAAA
MsDIC2.4	1011	1025	+	7.36905	0.000758	AACTTGACCACAAAA
MsDIC1.2	1065	1079	-	7.25595	0.000816	ACTCTCCCAAGAAAT
MsDIC1.3b	1065	1079	-	7.25595	0.000816	ACTCTCCCAAGAAAT
MsDIC1.2	885	899	+	7.11905	0.000891	CCCTCCATTATTTAT
MsDIC1.3b	885	899	+	7.11905	0.000891	CCCTCCATTATTTAT
MsDIC3.1	255	269	-	6.97024	0.000979	ACTTGCACCACCTGG
The predicted STOP1 binding motifs in the promoters of AtDICs.
AtDIC2	283	297	-	9.77381	0.000139	CCCTAAACCAGAAGC
AtDIC2	1259	1273	+	9.16071	0.00022	GTCTTCACCAAAAAA
AtDIC3	1087	1101	+	8.68452	0.00031	GCCCTCACCGGAGGA
AtDIC1	1490	1504	+	8.4881	0.000356	AACTTCCTTGAATAA
AtDIC3	1006	1020	-	8.04167	0.000485	TCTTGCACCAGAGAA
AtDIC1	28	42	+	7.97619	0.000507	ACTTTCATGAGATGC
AtDIC3	1285	1299	+	7.5119	0.000691	ACCTACATCAACAGT
AtDIC1	459	473	+	7.375	0.000755	ACGTACACCAGAATC

## Sheet: S6
Table S6 Identification of the optimal internal reference gene by Normfinder.
Name	ID	GroupDif	GroupSD	Stability	Ct	WT						Mtstop1-10						Mtstop1-20
						-Al			+Al			-Al			+Al			-Al			+Al
MtGAPDH	MtrunA17Chr4g0057861	0.46	0.32	0.33		21.4596	20.7645	21.5481	21.3526	21.3396	21.8226	21.9742	21.6704	21.0525	20.7608	21.9985	20.8729	20.9986	20.6891	21.2529	21.2817	20.7162	21.9422
MtACTIN2	MtrunA17Chr3g0129641	1.13	0.38	0.44		23.3376	23.0172	22.8468	23.5055	23.3533	24.7976	23.5994	23.3051	23.0055	22.5412	23.7712	23.1522	22.3543	23.0358	23.0882	23.0312	22.3535	23.0791
MtUBQ	MtrunA17Chr4g0046801	1.23	0.37	0.51		23.1465	23.6002	22.7308	22.0481	21.9776	21.953	23.423	23.078	23.0015	21.2167	22.5122	21.6464	22.2611	22.251	22.9963	22.1161	21.2836	23.1044

## Sheet: S7
Table S7 Primers used in this study.
Primer Name	Sequence								Purpose
Primers for qRT-PCR analysis of MtDIC1, MtDIC2, and MtDIC3 in M. truncatula.
MtDIC1-F	TCACGCTTGAACAACTTAGGA								qRT-PCR of MtDIC1
MtDIC1-R	GTGAACATCAAAATATCCTAAC
MtDIC2-F	ACAATTTCAAGGCAGGGACC								qRT-PCR of MtDIC2
MtDIC2-R	GCCATCATCAATCTAGCAACTCA
MtDIC3-F	ACAATTACAAGGCAGGGACC								qRT-PCR of MtDIC3
MtDIC3-R	TCAATCACAATCGGTAACACACT
MtGAPDH-F	GGTTGACCTCATCGTTCACA								qRT-PCR of MtGAPDH
MtGAPDH-R	GCAAGCTTCACCAGTTCAGG
MtACTIN2-F	TCAATGTGCCCGCCATGTATGT								qRT-PCR of MtACTIN2
MtACTIN2-R	ACTCACACCGTCACCAGAATCC
MtUBQ-F	AACTTGTTGCATGGGTCTTGA								qRT-PCR of MtUBQ
MtUBQ-R	CATTAAGTTTAACAAAGAGAAAGAGAACAGA
Primers for qRT-PCR analysis of MsDIC1, MsDIC2, and MsDIC3 in M. sativa.
MsDIC1.1-F	CGAAAAAGATTACAGCGGGTTTA								qRT-PCR of MsDIC1.1
MsDIC1.1-R	TGAACCTCGCCACAGAGAAC
MsDIC2.4-F	TCGCAAGATCGAGGCTGGACTT								qRT-PCR of MsDIC2.4
MsDIC2.4-R	AAGACTGGTCACACCTTCCTGC
MsDIC3.4-F	AGCAAGATTGGAGCGGGGCTGC								qRT-PCR of MsDIC3.4
MsDIC3.4-R	GAGGCTAGTAACTCCCTCGTCT
MsGAPDH-F	GGTTGACCTCATCGTTCACA								qRT-PCR of MsGAPDH
MsGAPDH-R	GGGCAAGCTTCAGTTCAGG
Primers for qRT-PCR analysis of AtDIC1 and AtDIC2 in Arabidopsis
AtDIC1-F	GTATAAAGGTTTTATCCCGAC								qRT-PCR of AtDIC1
AtDIC1-R	TATTCCAACAAATGGGAAACA
AtDIC2-F	CTGTTGTTCTCTTCGTTACGTT								qRT-PCR of AtDIC2
AtDIC2-R	CCCCTCTTCCTAGTTCCTTC
AtUBQ10-F	CGTCTTCGTGGTGGTTTCTAA								qRT-PCR of AtUBQ10
AtUBQ10-R	GGATTATACAAGGCCCCAAAA
Primers for yeast one-hybrid assay
pMtDIC2-F	AAATGATGAATTGAAAAGCTTAACTTTGATTTGTGCCTAACAAAAAG								Vector construction of pMtDIC2-AbAi
pMtDIC2-R	AGCACATGCCTCGAGGTCGACGGTGTTTTTTTGTTGTTGTTTCTGAG
AD-MtSTOP1-F	GCCATGGAGGCCAGTGAATTCATGAATCCAACTGGAAGCTT	GCCATGGAGGCCAGTGAATTCATGAATCCAACTGGAAGCTT	GCCATGGAGGCCAGTGAATTCATGAATCCAACTGGAAGCTT	GCCATGGAGGCCAGTGAATTCATGAATCCAACTGGAAGCTT	GCCATGGAGGCCAGTGAATTCATGAATCCAACTGGAAGCTT	GCCATGGAGGCCAGTGAATTCATGAATCCAACTGGAAGCTT	GCCATGGAGGCCAGTGAATTCATGAATCCAACTGGAAGCTT	GCCATGGAGGCCAGTGAATTCATGAATCCAACTGGAAGCTT	Vector construction of AD-MtSTOP1
AD-MtSTOP1-R	CAGCTCGAGCTCGATGGATCCTTACAGATTGTCAGAACATGATTCAA	CAGCTCGAGCTCGATGGATCCTTACAGATTGTCAGAACATGATTCAA	CAGCTCGAGCTCGATGGATCCTTACAGATTGTCAGAACATGATTCAA	CAGCTCGAGCTCGATGGATCCTTACAGATTGTCAGAACATGATTCAA	CAGCTCGAGCTCGATGGATCCTTACAGATTGTCAGAACATGATTCAA	CAGCTCGAGCTCGATGGATCCTTACAGATTGTCAGAACATGATTCAA	CAGCTCGAGCTCGATGGATCCTTACAGATTGTCAGAACATGATTCAA	CAGCTCGAGCTCGATGGATCCTTACAGATTGTCAGAACATGATTCAA
